# Supplementary material for: Structural and Functional Characterization of One Unclassified Glutathione S-Transferase in Xenobiotic Adaptation of Leptinotarsa decemlineata
Source: Int J Mol Sci. 2021 Nov 3;22(21):11921. doi: 10.3390/ijms222111921 (PMC8584303; doi:10.3390/ijms222111921)
Supplement: Supplementary file 1 [file ijms-22-11921-s001.zip]

Archive with 1 entries (1 files):
- ijms-1452151-supplementary.pdf
